# Supplementary material for: Holotype redescription of Mimobdella japonica (Hirudinida, Arhynchobdellida, Erpobdelliformes) and taxonomic status of the genus Mimobdella
Source: Zookeys. 2011 Jul 15;(119):1–10. doi: 10.3897/zookeys.119.1501 (PMC3192424; doi:10.3897/zookeys.119.1501)
Supplement: XML Treatment for Mimobdella [file zookeys.119.1501-treatment1.xml]

<!DOCTYPE tp:taxon-treatment
  PUBLIC "-//TaxonX//DTD Taxonomic Treatment Publishing DTD v0 20100105//EN" "tax-treatment-NSO.dtd">
<tp:taxon-treatment xmlns:tp="http://www.plazi.org/taxpub"><tp:treatment-meta><mixed-citation publication-type="journal"><person-group><name><surname>Nakano</surname><given-names>Takafumi</given-names></name></person-group><article-title>Holotype redescription of <italic>Mimobdella japonica</italic> (Hirudinida, Arhynchobdellida, Erpobdelliformes) and taxonomic status of the genus Mimobdella</article-title><source>Zookeys</source><day>15</day><month>7</month><year>2011</year><volume>2011</volume><issue>119</issue><fpage>1</fpage><lpage>10</lpage><pub-id pub-id-type="doi">10.3897/zookeys.119.1501</pub-id></mixed-citation></tp:treatment-meta><tp:nomenclature><tp:taxon-name>
                    	
                        <tp:taxon-name-part taxon-name-part-type="genus">Mimobdella</tp:taxon-name-part>
                    <object-id xmlns:xlink="http://www.w3.org/1999/xlink" xlink:type="simple">http://species-id.net/wiki/Mimobdella</object-id>
                    </tp:taxon-name><tp:taxon-authority>Blanchard, 1897</tp:taxon-authority></tp:nomenclature><tp:treatment-sec sec-type="Type species"><title>Type species.</title><p> <italic><tp:taxon-name>Mimobdella japonica</tp:taxon-name></italic> Blanchard, 1897</p></tp:treatment-sec><tp:treatment-sec sec-type="Emended diagnosis"><title>Emended diagnosis.</title><p>Mid-body somites novem-annulate, c1 = c2 &lt; b2 &lt; a2 &gt; c9 = c10 = d21 = d22 &lt; c12. Post-anal annulus present. Pharynx strepsilaematous, with three myognaths separated by triangular papragnaths; each myognath bearing stylets in pairs arranged in tandem. Testisacs multiple. Accessory copulatory pit and gastopore absent.</p></tp:treatment-sec><tp:treatment-sec sec-type="Remarks"><title>Remarks.</title><p> <xref ref-type="bibr" rid="B23">Sawyer (1986)</xref> placed three species, <italic><tp:taxon-name>Mimobdella japonica</tp:taxon-name></italic>, <italic><tp:taxon-name>Mimobdella buttikoferi</tp:taxon-name></italic> Blanchard, 1897, and <italic><tp:taxon-name>Mimobdella thienemani</tp:taxon-name></italic> Augener, 1931, under the genus <italic><tp:taxon-name>Mimobdella</tp:taxon-name></italic>. However, <xref ref-type="bibr" rid="B2">Blanchard (1897)</xref> described that <italic><tp:taxon-name>Mimobdella buttikoferi</tp:taxon-name></italic> does not possess paragnaths (pseudognaths in his paper). <xref ref-type="bibr" rid="B1">Augener (1931)</xref> described that the mid-body somites annulation of <italic><tp:taxon-name>Mimobdella thienemani</tp:taxon-name></italic> is sexannulate (two large and four short annuli). Their external features do not match the generic diagnostic characters according to the type species. In addition, the internal morphology of the two species has not been reported. Thus, it is questionable whether those two species, <italic><tp:taxon-name>Mimobdella buttikoferi</tp:taxon-name></italic> and <italic><tp:taxon-name>Mimobdella thienemani</tp:taxon-name></italic>, belong to this genus. Therefore, only one species, <italic><tp:taxon-name>Mimobdella japonica</tp:taxon-name></italic>, is certainly included in <italic><tp:taxon-name>Mimobdella</tp:taxon-name></italic>.</p></tp:treatment-sec><ref-list><ref id="B23"><mixed-citation xmlns:xlink="http://www.w3.org/1999/xlink" xlink:type="simple"><person-group><name name-style="western"><surname>Sawyer</surname><given-names>RT</given-names></name></person-group> (<year>1986</year>)<source> Leech Biology and Behaviour.</source><publisher-name>Clarendon Press</publisher-name>, <publisher-loc>Oxford</publisher-loc>, <lpage>1065</lpage> pp.</mixed-citation></ref><ref id="B2"><mixed-citation xmlns:xlink="http://www.w3.org/1999/xlink" xlink:type="simple"><person-group><name name-style="western"><surname>Blanchard</surname><given-names>R</given-names></name></person-group> (<year>1897</year>)<article-title> Hirudinées du Musée de Leyde.</article-title><source>Notes from the Leyden Museum </source><volume>19</volume>: <fpage>73</fpage>-<lpage>113</lpage>.</mixed-citation></ref><ref id="B1"><mixed-citation xmlns:xlink="http://www.w3.org/1999/xlink" xlink:type="simple"><person-group><name name-style="western"><surname>Augener</surname><given-names>H</given-names></name></person-group> (<year>1931</year>)<article-title> Hirudinea der Deutschen Limnologischen Sunda-Expedition.</article-title><source>Archiv fuer Hydrobiologie Supplement </source><volume>8</volume>: <fpage>733</fpage>-<lpage>758</lpage>.</mixed-citation></ref></ref-list></tp:taxon-treatment>
