# Supplementary material for: Holotype redescription of Mimobdella japonica (Hirudinida, Arhynchobdellida, Erpobdelliformes) and taxonomic status of the genus Mimobdella
Source: Zookeys. 2011 Jul 15;(119):1–10. doi: 10.3897/zookeys.119.1501 (PMC3192424; doi:10.3897/zookeys.119.1501)
Supplement: XML Treatment for Mimobdella japonica [file zookeys.119.1501-treatment2.xml]

<!DOCTYPE tp:taxon-treatment
  PUBLIC "-//TaxonX//DTD Taxonomic Treatment Publishing DTD v0 20100105//EN" "tax-treatment-NSO.dtd">
<tp:taxon-treatment xmlns:tp="http://www.plazi.org/taxpub"><tp:treatment-meta><mixed-citation publication-type="journal"><person-group><name><surname>Nakano</surname><given-names>Takafumi</given-names></name></person-group><article-title>Holotype redescription of <italic>Mimobdella japonica</italic> (Hirudinida, Arhynchobdellida, Erpobdelliformes) and taxonomic status of the genus Mimobdella</article-title><source>Zookeys</source><day>15</day><month>7</month><year>2011</year><volume>2011</volume><issue>119</issue><fpage>1</fpage><lpage>10</lpage><pub-id pub-id-type="doi">10.3897/zookeys.119.1501</pub-id></mixed-citation></tp:treatment-meta><tp:nomenclature><tp:taxon-name>
                    	
                        <tp:taxon-name-part taxon-name-part-type="genus">Mimobdella</tp:taxon-name-part>
                    	
                        <tp:taxon-name-part taxon-name-part-type="species">japonica</tp:taxon-name-part>
                    <object-id xmlns:xlink="http://www.w3.org/1999/xlink" xlink:type="simple">http://species-id.net/wiki/Mimobdella_japonica</object-id>
                    </tp:taxon-name><tp:taxon-authority>Blanchard, 1897</tp:taxon-authority><xref ref-type="fig" rid="F1">Figs 1</xref><xref ref-type="fig" rid="F2"/><xref ref-type="fig" rid="F3"/><xref ref-type="fig" rid="F4">4</xref><tp:nomenclature-citation-list><tp:nomenclature-citation><tp:taxon-name>Mimobdella japonica</tp:taxon-name><comment> Blanchard, 1897: 94–95, pl. 6, figs. 16, 17.</comment></tp:nomenclature-citation></tp:nomenclature-citation-list></tp:nomenclature><tp:treatment-sec sec-type="Diagnosis"><title>Diagnosis.</title><p> Mid-body somites novem-annulate, generally c1 = c2 &lt; b2 &lt; a2 &gt; c9 = c10 = d21 = d22 &lt; c12. Anus at 172th (antepenultimate)/173th (penultimate) annuli with two post-anal annuli. Post-crop caeca in pairs in XXI c2–c10. Male gonopore at XI/<!--PageBreak-->XII. Female gonopore at XII/XIII. Gonopores separated by 9 annuli (one full somite). Sperm duct reaching to XVI b1. Ovisacs reaching XXI a2.</p></tp:treatment-sec><tp:treatment-sec sec-type="Material examined"><title>Material examined.</title><p> RMNH.VER.650. <bold>Holotype</bold>, slightly contracted specimen, dissected, collected from Japan by P. F. von Siebold.</p></tp:treatment-sec><tp:treatment-sec sec-type="Description"><title>Description of holotype.</title><p> Body firm, muscular, gaining regularly in width in caudal direction, dorso-ventrally, depressed, BL 63.0 mm, BW 7.0 mm (<xref ref-type="fig" rid="F1">Fig. 1</xref>). Caudal sucker, ventral, oval, its diameter equal to half of BW (<xref ref-type="fig" rid="F1">Figs 1</xref>, <xref ref-type="fig" rid="F2">2D</xref>). Color in life unknown.</p><p>Annulation of somites I–VII undecidable, comprised of 17 annuli; 14th annulus with obvious furrow on dorsal, 17th annuli with obvious furrow on dorsal and slight furrow on ventral; 10th and 11th annuli united on venter, forming posterior margin of oral sucker (<xref ref-type="fig" rid="F2">Fig. 2A, B</xref>). Somite VIII sexannulate, b1 (c1, c2 on dorsal) &gt; b2 &lt; a2 &lt; b5 (c9, c10) &gt; c11 (d21, d22) &gt; c12; b2, b5 and c11 with obvious furrow on dorsal and slight furrow on ventral (<xref ref-type="fig" rid="F2">Fig. 2A, B</xref>). Somite IX novem-annulate, c1 = c2 &lt; b2 &lt; a2 &gt; c9 = c10 = d21 = d22 &lt; c12; furrows of c9/c10 and d21/d22 shallower than others. Somites X–XXIIII novem-annulate, generally c1 = c2 &lt; b2 &lt; a2 &gt; c9 = c10 = d21 = d22 &lt; c12 (<xref ref-type="fig" rid="F2">Fig. 2E</xref>); each of b2 of somites XVII–XXIII and a2 of somites XVIII–XXIII with slight furrow; c9 of X being first annulus of clitellum, a2 of XIII being last annulus of clitellum. Somite XXIV octannulate, c1=c2=b2&lt;a2 (b3, b4 on dorsal)&gt;c9=c10&lt;c11 (d21, d22)&gt;c12; a2 with slight furrow on dorsal, c11 with slight furrow (<xref ref-type="fig" rid="F2">Fig. 2C, D</xref>). Annulation of somites XXV–XXVII undecidable, comprised of 8 (167th–174th) annuli, 167th annulus with slight furrow, 172th annulus being last complete annulus on venter (<xref ref-type="fig" rid="F2">Fig. 2C, D</xref>); anus at 172th (antepenultimate)/173th (penultimate) annuli with two post-anal annuli (<xref ref-type="fig" rid="F2">Fig. 2D</xref>).</p><fig id="F1" position="float" orientation="portrait"><label>Figure 1.</label><caption><p><italic><tp:taxon-name>Mimobdella japonica</tp:taxon-name></italic> Blanchard, holotype, RMNH.VER.650 <bold>A</bold> Dorsal and <bold>B</bold> ventral view. Scale bar, 5 mm.</p></caption><graphic xmlns:xlink="http://www.w3.org/1999/xlink" xlink:href="ZooKeys-119-001-g001.jpg" position="float" orientation="portrait" xlink:type="simple"/></fig><fig id="F2" position="float" orientation="portrait"><label>Figure 2.</label><caption><p><italic><tp:taxon-name>Mimobdella japonica</tp:taxon-name></italic> Blanchard, holotype, RMNH.VER.650 <bold>A</bold> Dorsal view of somites I–IX b2 <bold>B</bold> ventral view of somites I–IX b2 <bold>C</bold> dorsal view of somites XXIV–XXVII and caudal sucker <bold>D</bold> ventral view of somites XXIV–XXVII and caudal sucker <bold>E</bold> dorsal view of somite XIV <bold>F</bold> ventral view of somites XI–XIII b2. Abbreviations: an, anus; cs, caudal sucker; fp, female gonopore; mp, male gonopore; np, nephridiopore. Scale bars, 1 mm.</p></caption><graphic xmlns:xlink="http://www.w3.org/1999/xlink" xlink:href="ZooKeys-119-001-g002.jpg" position="float" orientation="portrait" xlink:type="simple"/></fig><p>Anterior ganglionic mass in 13th and 14th annuli. Ganglion VII in 17th annulus. Ganglion VIII in a2 and b5. Ganglia IX–XXIV in a2 of each somite (<xref ref-type="fig" rid="F3">Fig. 3A</xref>). Ganglion XXVI in 169th annulus. Posterior ganglionic mass in 170th–172th a<!--PageBreak--><!--PageBreak--><!--PageBreak-->nnuli.</p><p>Eyes undetectable. Nephridiopores in 17 pairs in VIII–XXIV, located ventrally at middle of b2 of each somite (<xref ref-type="fig" rid="F2">Fig. 2B, D, F</xref>). Papillae numerous, minute, hardly visible, one row on each annulus.</p><p>Pharynx strepsilaematous, reaching to XIV c10/d21, with three myognaths separated by triangular papragnaths (<xref ref-type="fig" rid="F4">Fig. 4A</xref>); each myognath bearing two conic stylets arranged in tandem, parallel to body axis (<xref ref-type="fig" rid="F4">Fig. 4A</xref>). Crop tubular, reaching to XXI a2; post-crop caeca thin-walled, in pairs in XXI c2–c10 (<xref ref-type="fig" rid="F4">Fig. 4B</xref>). Intestine tubular, acaecate, reaching to XIII a2. Rectum tubular, thin-walled.</p><p>Male gonopore at XI/XII (<xref ref-type="fig" rid="F2">Fig. 2F</xref>). Female gonopore at XII/XIII (<xref ref-type="fig" rid="F2">Fig. 2F</xref>). Gonopores separated by 9 annuli (<xref ref-type="fig" rid="F2">Fig. 2F</xref>). Testisacs multiple in XVI c2 to 169th annulus, several testisacs on each side in each annulus (<xref ref-type="fig" rid="F3">Fig. 3A</xref>). Sperm ducts in XII c1 to XVI b1, coiled, narrowing at junction with atrial cornu, then turning gently inward toward atrial cornu without pre-atrial loop (<xref ref-type="fig" rid="F3">Fig. 3A, D, E</xref>). Atrium short, muscular with atrial cornu in pairs in XI c12 and XII c1; atrial cornu, curved laterad (<xref ref-type="fig" rid="F3">Fig. 3B–E</xref>). Ovisacs long, slightly folded, tubular in XIII c1 to XXI a2; right ovisac turned anteriorly in XXI a2, reaching to XIX/XX; left ovisac also turned anteriorly in XXI a2, reaching to XIX b2; both ovisacs converged in XIII c1, directly descending to female gonopore (<xref ref-type="fig" rid="F3">Fig. 3A</xref>).</p><fig id="F3" position="float" orientation="portrait"><label>Figure 3.</label><caption><p><italic><tp:taxon-name>Mimobdella japonica</tp:taxon-name></italic> Blanchard, holotype, RMNH.VER.650 <bold>A</bold> Dorsal view of reproductive system including ventral nervous system <bold>B</bold> frontal view of male atrium <bold>C</bold> lateral view of male atrium <bold>D</bold> dorsal view of male atrium <bold>E</bold> ventral view of male atrium. Abbreviations: ac, atrial cornu; at, atrium; o, ovisac; sd, sperm duct; t, testisac. Scale bars, 1 mm (A) and 0.5 mm (B–E).</p></caption><graphic xmlns:xlink="http://www.w3.org/1999/xlink" xlink:href="ZooKeys-119-001-g003.jpg" position="float" orientation="portrait" xlink:type="simple"/></fig><fig id="F4" position="float" orientation="portrait"><label>Figure 4.</label><caption><p><italic><tp:taxon-name>Mimobdella japonica</tp:taxon-name></italic> Blanchard, holotype, RMNH.VER.6500 <bold>A</bold> ventral view of oral cavity <bold>B</bold> ventral view of junction of crop with intestine. Abbreviations: cp, crop; in, intestine; pcc, post-crop caecum; pn, paragnath; st, stylet. Scale bars, 1 mm.</p></caption><graphic xmlns:xlink="http://www.w3.org/1999/xlink" xlink:href="ZooKeys-119-001-g004.jpg" position="float" orientation="portrait" xlink:type="simple"/></fig></tp:treatment-sec></tp:taxon-treatment>
